# Supplementary material for: Mycoplasma glycine cleavage system key subunit GcvH is an apoptosis inhibitor targeting host endoplasmic reticulum
Source: PLoS Pathog. 2024 May 24;20(5):e1012266. doi: 10.1371/journal.ppat.1012266 (PMC11156438; doi:10.1371/journal.ppat.1012266)
Supplement: S1 Data — (XLSX) [file ppat.1012266.s007.xlsx]

## Sheet: Fig 1A
% of labelled cells			Mock	12 h	24 h
Annexin-V negative/PI negative			84.4	86.8	92.2
Annexin-V positive/PI negative			14.7	12.5	7.05

## Sheet: Fig 1B
Green FI per cell
		12h			24 h
		control	0.1 μM STS	0.2 μM STS	control	0.1 μM STS	0.2 μM STS
		1	0.749107	0.556195	1	0.578455	0.588744
		1	0.69573	0.637427	1	0.6619	0.477774
		1	0.588933	0.592408	1	0.508393	0.528013

## Sheet: Fig 1D
M. bovis number per EBL cell
			12h			24 h
			control	0.1 μM STS	0.2 μM STS	control	0.1 μM STS	0.2 μM STS
			1	0.641403	0.52916	1	0.646516	0.589219
			1	0.731363	0.601311	1	0.693155	0.613735
			1	0.554516	0.630533	1	0.517102	0.558575

## Sheet: Fig 2I
M.bovis number per EBL cell			12h					24 h
			ctrl	0 μg/ml GcvH+0.25 μM STS	0.25 μg/ml GcvH+0.25 μM STS	0.50 μg/ml GcvH+0.25 μM STS	1.00 μg/ml GcvH+0.25 μM STS	ctrl	0 μg/ml GcvH+0.25 μM STS	0.25 μg/ml GcvH+0.25 μM STS	0.50 μg/ml GcvH+0.25 μM STS	1.00 μg/ml GcvH+0.25 μM STS
			1	0.574825	1.01035	1.18689	1.41207	1	0.606528	1.08766	1.13103	1.42412
			1	0.550852	0.842574	0.970971	1.09651	1	0.592121	0.865804	1.24392	1.13436
			1	0.528079	1.00298	1.16376	1.24413	1	0.513043	1.21819	1.27467	1.45837

## Sheet: Fig 5F
Brsk2/actin%		-CHX		+CHX
		pCAGGs-Flag+Brsk2-Myc	GcvH-Flag+Brsk2-Myc	pCAGGs-Flag+Brsk2-Myc	GcvH-Flag+Brsk2-Myc
		100	100	41.8	95.4
		100	100	39.9	90.8
		100	100	38.5	84.8

## Sheet: Fig 5G
Brsk2/actin%(+3-MA/-3-MA)
		pCAGGs-Flag +Brsk2-Myc	GcvH-Flag +Brsk2-Myc
		0.94	1.43
		0.9	1.52
		1.13	1.74

## Sheet: Fig S1B
apoptotic cells%
		DMSO	0.25 μM STS	M. bovis 18 h +0.25 μM STS 6 h
		9.2	67.7	54.4
		9.9	68.3	56.4
		8	66.6	54.2

## Sheet: Fig S2A
Cell viability(%)
	control	group-D LAMPs
	100	94.0962
	100	98.3131
	100	101.673
	100	89.4405

## Sheet: Fig S2F
Cell viability(%)
	PBS	0.25 μg/mL GcvH	0.50 μg/mL GcvH	1.00 μg/mL GcvH
	100	93.5369	95.1883	99.0767
	100	99.4954	96.3423	98.675
	100	95.4909	98.6645	99.08

## Sheet: Fig S2G
Cell viability(%)
	Ctrl	STS	0.25 μg/mL GcvH + STS	0.50 μg/mL GcvH + STS	1.00 μg/mL GcvH + STS
	100	64.2149	69.4617	68.6455	67.8386
	100	66.5563	69.6644	71.057	75.0572
	100	66.6667	70.0405	73.341	76.0376

[truncated: 5 more sheets: Fig S2H, Fig S3A, Fig S3B, Fig S4C, Fig S4E]
